# Supplementary material for: Prostacyclin Released by Cancer-Associated Fibroblasts Promotes Immunosuppressive and Pro-Metastatic Macrophage Polarization in the Ovarian Cancer Microenvironment
Source: Cancers (Basel). 2022 Dec 13;14(24):6154. doi: 10.3390/cancers14246154 (PMC9776493; doi:10.3390/cancers14246154)
Supplement: Supplementary file 1 [file cancers-14-06154-s001.zip]

Archive with 1 entries (1 files):
- cancers-2082328-supplementary.pdf
